# Supplementary material for: Rising Incidence and Mortality of Early-Onset Colorectal Cancer in Young Cohorts Associated with Delayed Diagnosis
Source: Cancers (Basel). 2025 Apr 29;17(9):1500. doi: 10.3390/cancers17091500 (PMC12071177; doi:10.3390/cancers17091500)
Supplement: Supplementary file 1 [file cancers-17-01500-s001.zip]

Archive with 1 entries (1 files):
- cancers-3577632-supplementary.pdf
